# Supplementary material for: SARS-CoV-2 T Cell Responses Elicited by COVID-19 Vaccines or Infection Are Expected to Remain Robust against Omicron
Source: Viruses. 2022 Jan 2;14(1):79. doi: 10.3390/v14010079 (PMC8781795; doi:10.3390/v14010079)
Supplement: Supplementary file 1 [file viruses-14-00079-s001.zip]

Archive with 1 entries (1 files):
- viruses-1529279-supplementary.pdf
